# Supplementary material for: Characteristics and Expression Profiles of Identified WRKY Genes in Barley Landraces Under Cold Stress
Source: Int J Mol Sci. 2025 Jul 19;26(14):6948. doi: 10.3390/ijms26146948 (PMC12296175; doi:10.3390/ijms26146948)
Supplement: Supplementary file 1 [file ijms-26-06948-s001.zip › Supplementary material.xlsx]

## Sheet: TableS1
TableS1. Predicted WRKY protein data in barley.
Gene ID	Gene name	Number of amino acids	Molecular weight	Theoretical pI	Instability index	Aliphatic index	Grand average of hydropathicity (GRAVY)
>HORVU.MOREX.r3.1HG0029360.1	HvLWRKY1	199	22034.3	6.37	46.23	55.48	-0.652
>HORVU.MOREX.r3.1HG0053860.1	HvLWRKY2	340	36775.1	6.59	52.92	64.29	-0.575
>HORVU.MOREX.r3.1HG0060800.1	HvLWRKY3	351	38202.2	9.12	43.85	66.5	-0.448
>HORVU.MOREX.r3.1HG0070870.1	HvLWRKY4	288	32141.6	5.59	66.75	60.66	-0.838
>HORVU.MOREX.r3.1HG0070890.1	HvLWRKY5	309	32672.9	5.21	56.22	56.63	-0.545
>HORVU.MOREX.r3.1HG0070900.1	HvLWRKY6	290	31690.4	8.22	59.58	65.03	-0.603
>HORVU.MOREX.r3.1HG0070910.1	HvLWRKY7	300	32305.8	5.15	53.15	68.43	-0.398
>HORVU.MOREX.r3.1HG0071500.1	HvLWRKY8	512	55495.6	5.33	58.54	41.6	-0.82
>HORVU.MOREX.r3.1HG0080920.1	HvLWRKY9	218	22935.4	6.82	57.77	58.85	-0.333
>HORVU.MOREX.r3.1HG0080940.1	HvLWRKY10	216	22931.3	6.2	46.67	54.44	-0.407
>HORVU.MOREX.r3.1HG0082370.1	HvLWRKY11	139	15309.3	10.11	29.35	61.08	-0.75
>HORVU.MOREX.r3.1HG0088760.1	HvLWRKY12	409	43250	6.74	49.02	50.81	-0.673
>HORVU.MOREX.r3.1HG0089570.1	HvLWRKY13	592	61044.1	6.63	46.68	65.32	-0.389
>HORVU.MOREX.r3.1HG0090460.1	HvLWRKY14	262	28090.2	5.27	35.56	71.64	-0.452
>HORVU.MOREX.r3.1HG0090470.1	HvLWRKY15	247	25790	5.83	42.48	72.11	-0.205
>HORVU.MOREX.r3.1HG0090480.1	HvLWRKY16	247	25790	5.83	42.48	72.11	-0.205
>HORVU.MOREX.r3.1HG0090520.1	HvLWRKY17	254	26678.7	5.62	41.29	64.41	-0.333
>HORVU.MOREX.r3.1HG0092420.1	HvLWRKY18	309	32251.6	6.45	51.61	50.03	-0.58
>HORVU.MOREX.r3.1HG0092700.1	HvLWRKY19	294	31760.2	6.11	47.73	60.48	-0.634
>HORVU.MOREX.r3.2HG0096750.1	HvLWRKY20	196	21520.4	8.83	40.6	45.2	-0.96
>HORVU.MOREX.r3.2HG0098150.1	HvLWRKY21	251	27939.5	7.07	59.84	82.75	-0.473
>HORVU.MOREX.r3.2HG0101120.1	HvLWRKY22	288	31447.8	7.61	54.41	56.11	-0.681
>HORVU.MOREX.r3.2HG0111890.1	HvLWRKY23	352	36761.7	7.16	55.72	55.74	-0.393
>HORVU.MOREX.r3.2HG0111920.1	HvLWRKY24	348	36554.3	6.75	61.51	55.26	-0.445
>HORVU.MOREX.r3.2HG0111960.1	HvLWRKY25	348	36490.3	6.75	64.61	55.83	-0.433
>HORVU.MOREX.r3.2HG0123480.1	HvLWRKY26	313	33907.8	6.49	46.42	62.33	-0.466
>HORVU.MOREX.r3.2HG0128680.1	HvLWRKY27	446	48264.6	5.59	42.92	68.7	-0.635
>HORVU.MOREX.r3.2HG0130890.2	HvLWRKY28	615	66395.6	6.48	53.83	52.07	-0.823
>HORVU.MOREX.r3.2HG0156680.1	HvLWRKY29	285	30175.7	6.55	60.55	58.07	-0.457
>HORVU.MOREX.r3.2HG0158690.1	HvLWRKY30	318	33614.8	9.61	53.98	56.19	-0.592
>HORVU.MOREX.r3.2HG0174700.1	HvLWRKY31	736	77959	6.34	50.86	54.85	-0.72
>HORVU.MOREX.r3.2HG0185550.1	HvLWRKY32	230	25128.4	8.84	48.36	55.17	-0.594
>HORVU.MOREX.r3.2HG0192860.1	HvLWRKY33	326	34557.8	10.09	59.99	66.17	-0.392
>HORVU.MOREX.r3.2HG0194370.1	HvLWRKY34	511	53638.6	5.98	47.22	50.49	-0.594
>HORVU.MOREX.r3.2HG0200560.1	HvLWRKY35	292	31144.7	6.86	38.95	65.99	-0.506
>HORVU.MOREX.r3.2HG0201880.1	HvLWRKY36	362	38849.5	5.46	59.01	60.14	-0.461
>HORVU.MOREX.r3.3HG0237200.1	HvLWRKY37	229	24115.6	6.07	50.14	50.13	-0.428
>HORVU.MOREX.r3.3HG0237360.1	HvLWRKY38	494	51428.5	7.65	49.16	65.18	-0.393
>HORVU.MOREX.r3.3HG0238240.1	HvLWRKY39	264	27917.4	9.96	45.59	55.23	-0.557
>HORVU.MOREX.r3.3HG0251900.1	HvLWRKY40	569	59653.3	6.61	49.26	58.15	-0.577
>HORVU.MOREX.r3.3HG0268090.1	HvLWRKY41	237	25904.5	6.65	56.09	54.01	-0.743
>HORVU.MOREX.r3.3HG0273500.1	HvLWRKY42	318	34793.2	6.6	59.69	65.35	-0.637
>HORVU.MOREX.r3.3HG0273660.1	HvLWRKY43	336	36847.9	7.89	58.58	46.13	-0.933
>HORVU.MOREX.r3.3HG0276810.1	HvLWRKY44	308	32700.5	6.54	53.77	55.19	-0.512
>HORVU.MOREX.r3.3HG0278140.1	HvLWRKY45	364	38724.2	8.21	48.6	55.6	-0.666
>HORVU.MOREX.r3.3HG0284810.1	HvLWRKY46	210	22296	8.71	45.73	60.48	-0.391
>HORVU.MOREX.r3.3HG0286660.1	HvLWRKY47	297	31286.6	5.14	55.95	57.54	-0.562
>HORVU.MOREX.r3.3HG0286980.1	HvLWRKY48	231	25347.3	6.65	46.34	52.47	-0.828
>HORVU.MOREX.r3.3HG0288940.1	HvLWRKY49	280	30551.7	5.15	75.12	48.5	-0.921
>HORVU.MOREX.r3.3HG0297450.1	HvLWRKY50	256	27674.8	7.15	54.08	56.13	-0.527
>HORVU.MOREX.r3.3HG0297470.1	HvLWRKY51	266	29538.3	5.81	67.09	42.26	-0.923
>HORVU.MOREX.r3.3HG0297500.1	HvLWRKY52	360	39103.3	5.45	66.76	68.69	-0.396
>HORVU.MOREX.r3.3HG0297530.1	HvLWRKY53	296	31392	6.55	48.42	63.75	-0.449
>HORVU.MOREX.r3.3HG0297540.1	HvLWRKY54	274	29234.7	6.25	50.75	71.75	-0.362
>HORVU.MOREX.r3.3HG0297550.1	HvLWRKY55	260	27717	7.66	41.22	67.38	-0.385
>HORVU.MOREX.r3.3HG0302500.1	HvLWRKY56	328	35184	6.18	50.43	63.75	-0.615
>HORVU.MOREX.r3.3HG0304380.1	HvLWRKY57	558	59164.3	6.24	56.52	40.72	-0.8
>HORVU.MOREX.r3.3HG0328720.1	HvLWRKY58	384	40427.7	5.25	61.69	57.27	-0.52
>HORVU.MOREX.r3.4HG0333220.1	HvLWRKY59	136	14731.1	8.93	54.14	35.96	-1.086
>HORVU.MOREX.r3.4HG0340900.4	HvLWRKY60	353	39210.7	9.88	59.52	66.6	-0.522
>HORVU.MOREX.r3.4HG0352780.1	HvLWRKY61	223	24618	7.68	60.05	44.71	-0.807
>HORVU.MOREX.r3.4HG0376920.1	HvLWRKY62	493	52824.2	6.54	56.66	58.48	-0.649
>HORVU.MOREX.r3.4HG0378680.1	HvLWRKY63	298	31411.9	6.52	42.78	69.13	-0.3
>HORVU.MOREX.r3.4HG0380330.1	HvLWRKY64	206	22908.4	8.38	64.01	49.37	-0.788
>HORVU.MOREX.r3.4HG0410410.1	HvLWRKY65	283	30440.3	9.32	51.62	68.98	-0.475
>HORVU.MOREX.r3.5HG0433910.1	HvLWRKY66	355	38102.4	10.17	62.22	61.58	-0.597
>HORVU.MOREX.r3.5HG0434270.1	HvLWRKY67	286	30740.8	9.83	47.53	57.06	-0.58
>HORVU.MOREX.r3.5HG0448590.1	HvLWRKY68	492	52330.6	8.4	59.92	53.64	-0.793
>HORVU.MOREX.r3.5HG0464240.1	HvLWRKY69	337	36446.2	6.71	65.49	55.7	-0.704
>HORVU.MOREX.r3.5HG0464260.1	HvLWRKY70	307	33883	5.93	57.45	72.44	-0.539
>HORVU.MOREX.r3.5HG0464270.1	HvLWRKY71	266	29894.1	5.3	53.08	79.85	-0.654
>HORVU.MOREX.r3.5HG0466860.1	HvLWRKY72	334	36662.9	9.01	52.03	53.14	-0.673
>HORVU.MOREX.r3.5HG0474120.1	HvLWRKY73	332	35888.1	6.16	50.66	62.62	-0.424
>HORVU.MOREX.r3.5HG0474130.1	HvLWRKY74	346	36719.8	5.65	50.11	62.95	-0.396
>HORVU.MOREX.r3.5HG0484040.1	HvLWRKY75	270	29526.3	8.69	44.02	74.89	-0.543
>HORVU.MOREX.r3.5HG0484060.1	HvLWRKY76	331	35820.3	8.32	48.89	62.57	-0.597
>HORVU.MOREX.r3.5HG0484070.1	HvLWRKY77	331	35766.3	8.02	55.01	58.7	-0.612
>HORVU.MOREX.r3.5HG0489860.1	HvLWRKY78	676	73309.9	6.11	58.97	48.37	-0.804
>HORVU.MOREX.r3.5HG0509460.1	HvLWRKY79	395	42516.2	10.03	53.4	58.61	-0.646
>HORVU.MOREX.r3.5HG0511790.1	HvLWRKY80	305	32050.5	6.09	62.54	56.1	-0.514
>HORVU.MOREX.r3.5HG0512210.1	HvLWRKY81	419	45365.1	6.99	64.69	52.27	-0.864
>HORVU.MOREX.r3.5HG0519920.1	HvLWRKY82	452	48080.6	9.2	59.67	64.91	-0.434
>HORVU.MOREX.r3.5HG0536370.1	HvLWRKY83	354	38269.8	5.94	55.33	64.29	-0.516
>HORVU.MOREX.r3.6HG0551140.1	HvLWRKY84	383	40375.2	8.26	48.53	64.86	-0.368
>HORVU.MOREX.r3.6HG0568570.1	HvLWRKY85	353	38617.4	8.14	60.93	62.52	-0.771
>HORVU.MOREX.r3.6HG0599830.1	HvLWRKY86	227	25332.8	8.9	47.21	57.49	-0.574
>HORVU.MOREX.r3.6HG0606270.1	HvLWRKY87	488	51195.9	5.83	48.93	50.12	-0.485
>HORVU.MOREX.r3.6HG0618760.1	HvLWRKY88	563	59163.9	5.1	49.97	57.46	-0.718
>HORVU.MOREX.r3.7HG0650260.1	HvLWRKY89	609	62742.3	9.3	41.15	59.15	-0.465
>HORVU.MOREX.r3.7HG0678180.1	HvLWRKY90	621	66798.3	8.05	49.31	63.96	-0.673
>HORVU.MOREX.r3.7HG0695480.1	HvLWRKY91	521	57082.2	7.25	59.86	66.28	-0.734
>HORVU.MOREX.r3.7HG0704930.1	HvLWRKY92	341	35820.8	8.58	57.2	55.89	-0.416
>HORVU.MOREX.r3.7HG0710560.1	HvLWRKY93	357	37827.1	5.37	61.3	51.48	-0.686
>HORVU.MOREX.r3.7HG0712940.1	HvLWRKY94	308	32834.4	8.19	45.33	63.51	-0.539
>HORVU.MOREX.r3.7HG0743270.1	HvLWRKY95	319	34302.6	9.21	52.56	68.21	-0.637
>HORVU.MOREX.r3.7HG0743280.1	HvLWRKY96	339	36104.6	9.34	51.2	68.29	-0.557

## Sheet: TableS2
Table S2. Secondary structure prediction of WRKY gene proteins in barley .
Gene ID	Gene name	Alpha helix	Extended strand	Random coil	Beta turn
>HORVU.MOREX.r3.1HG0029360.1	HvLWRKY1	0.1206	0.0955	0.7839	0
>HORVU.MOREX.r3.1HG0053860.1	HvLWRKY2	0.1706	0.0441	0.7853	0
>HORVU.MOREX.r3.1HG0060800.1	HvLWRKY3	0.2536	0.057	0.6895	0
>HORVU.MOREX.r3.1HG0070870.1	HvLWRKY4	0.2145	0.0761	0.7093	0
>HORVU.MOREX.r3.1HG0070890.1	HvLWRKY5	0.0602	0.0723	0.8675	0
>HORVU.MOREX.r3.1HG0070900.1	HvLWRKY6	0.1897	0.0586	0.7517	0
>HORVU.MOREX.r3.1HG0070910.1	HvLWRKY7	0.2433	0.0567	0.7	0
>HORVU.MOREX.r3.1HG0071500.1	HvLWRKY8	0.0508	0.0898	0.8594	0
>HORVU.MOREX.r3.1HG0080920.1	HvLWRKY9	0.1239	0.0963	0.7798	0
>HORVU.MOREX.r3.1HG0080940.1	HvLWRKY10	0.1296	0.0972	0.7731	0
>HORVU.MOREX.r3.1HG0082370.1	HvLWRKY11	0.223	0.1223	0.6547	0
>HORVU.MOREX.r3.1HG0088760.1	HvLWRKY12	0.1002	0.0416	0.8582	0
>HORVU.MOREX.r3.1HG0089570.1	HvLWRKY13	0.223	0.0608	0.7162	0
>HORVU.MOREX.r3.1HG0090460.1	HvLWRKY14	0.1756	0.0687	0.7557	0
>HORVU.MOREX.r3.1HG0090470.1	HvLWRKY15	0.1903	0.0648	0.7449	0
>HORVU.MOREX.r3.1HG0090480.1	HvLWRKY16	0.1903	0.0648	0.7449	0
>HORVU.MOREX.r3.1HG0090520.1	HvLWRKY17	0.1929	0.0551	0.752	0
>HORVU.MOREX.r3.1HG0092420.1	HvLWRKY18	0.0583	0.0712	0.8706	0
>HORVU.MOREX.r3.1HG0092700.1	HvLWRKY19	0.2041	0.0544	0.7415	0
>HORVU.MOREX.r3.2HG0096750.1	HvLWRKY20	0.1071	0.0969	0.7959	0
>HORVU.MOREX.r3.2HG0098150.1	HvLWRKY21	0.2709	0.0956	0.6335	0
>HORVU.MOREX.r3.2HG0101120.1	HvLWRKY22	0.2049	0.0729	0.7222	0
>HORVU.MOREX.r3.2HG0111890.1	HvLWRKY23	0.1562	0.0511	0.7926	0
>HORVU.MOREX.r3.2HG0111920.1	HvLWRKY24	0.1782	0.0575	0.7644	0
>HORVU.MOREX.r3.2HG0111960.1	HvLWRKY25	0.1609	0.0632	0.7759	0
>HORVU.MOREX.r3.2HG0123480.1	HvLWRKY26	0.22	0.0533	0.7267	0
>HORVU.MOREX.r3.2HG0128680.1	HvLWRKY27	0.0673	0.074	0.8587	0
>HORVU.MOREX.r3.2HG0130890.2	HvLWRKY28	0.0423	0.0602	0.8976	0
>HORVU.MOREX.r3.2HG0156680.1	HvLWRKY29	0.0807	0.0526	0.8667	0
>HORVU.MOREX.r3.2HG0158690.1	HvLWRKY30	0.2013	0.0566	0.7421	0
>HORVU.MOREX.r3.2HG0174700.1	HvLWRKY31	0.0625	0.0571	0.8804	0
>HORVU.MOREX.r3.2HG0185550.1	HvLWRKY32	0.0739	0.087	0.8391	0
>HORVU.MOREX.r3.2HG0192860.1	HvLWRKY33	0.1779	0.0583	0.7638	0
>HORVU.MOREX.r3.2HG0194370.1	HvLWRKY34	0.1389	0.0411	0.82	0
>HORVU.MOREX.r3.2HG0200560.1	HvLWRKY35	0.1986	0.0651	0.7363	0
>HORVU.MOREX.r3.2HG0201880.1	HvLWRKY36	0.1602	0.0829	0.7569	0
>HORVU.MOREX.r3.3HG0237200.1	HvLWRKY37	0.2795	0.131	0.5895	0
>HORVU.MOREX.r3.3HG0237360.1	HvLWRKY38	0.2065	0.0648	0.7287	0
>HORVU.MOREX.r3.3HG0238240.1	HvLWRKY39	0.1061	0.0947	0.7992	0
>HORVU.MOREX.r3.3HG0251900.1	HvLWRKY40	0.2074	0.0668	0.7258	0
>HORVU.MOREX.r3.3HG0268090.1	HvLWRKY41	0.0675	0.0802	0.8523	0
>HORVU.MOREX.r3.3HG0273500.1	HvLWRKY42	0.1667	0.0597	0.7736	0
>HORVU.MOREX.r3.3HG0273660.1	HvLWRKY43	0.0655	0.0446	0.8899	0
>HORVU.MOREX.r3.3HG0276810.1	HvLWRKY44	0.1981	0.0584	0.7435	0
>HORVU.MOREX.r3.3HG0278140.1	HvLWRKY45	0.0659	0.044	0.8901	0
>HORVU.MOREX.r3.3HG0284810.1	HvLWRKY46	0.081	0.0905	0.8286	0
>HORVU.MOREX.r3.3HG0286660.1	HvLWRKY47	0.1077	0.0606	0.8316	0
>HORVU.MOREX.r3.3HG0286980.1	HvLWRKY48	0.1255	0.0779	0.7965	0
>HORVU.MOREX.r3.3HG0288940.1	HvLWRKY49	0.1673	0.0534	0.7794	0
>HORVU.MOREX.r3.3HG0297450.1	HvLWRKY50	0.0586	0.0586	0.8828	0
>HORVU.MOREX.r3.3HG0297470.1	HvLWRKY51	0.0338	0.0526	0.9135	0
>HORVU.MOREX.r3.3HG0297500.1	HvLWRKY52	0.1833	0.0556	0.7611	0
>HORVU.MOREX.r3.3HG0297530.1	HvLWRKY53	0.2061	0.098	0.6959	0
>HORVU.MOREX.r3.3HG0297540.1	HvLWRKY54	0.1934	0.0657	0.7409	0
>HORVU.MOREX.r3.3HG0297550.1	HvLWRKY55	0.2808	0.0577	0.6615	0
>HORVU.MOREX.r3.3HG0302500.1	HvLWRKY56	0.1463	0.064	0.7896	0
>HORVU.MOREX.r3.3HG0304380.1	HvLWRKY57	0.0538	0.0753	0.871	0
>HORVU.MOREX.r3.3HG0328720.1	HvLWRKY58	0.0755	0.0703	0.8542	0
>HORVU.MOREX.r3.4HG0333220.1	HvLWRKY59	0.1103	0.1029	0.7868	0
>HORVU.MOREX.r3.4HG0340900.4	HvLWRKY60	0.1671	0.0595	0.7734	0
>HORVU.MOREX.r3.4HG0352780.1	HvLWRKY61	0.0628	0.0717	0.8655	0
>HORVU.MOREX.r3.4HG0376920.1	HvLWRKY62	0.073	0.0953	0.8316	0
>HORVU.MOREX.r3.4HG0378680.1	HvLWRKY63	0.1779	0.0805	0.7416	0
>HORVU.MOREX.r3.4HG0380330.1	HvLWRKY64	0.0874	0.0971	0.8155	0
>HORVU.MOREX.r3.4HG0410410.1	HvLWRKY65	0.1555	0.0601	0.7845	0
>HORVU.MOREX.r3.5HG0433910.1	HvLWRKY66	0.1493	0.0479	0.8028	0
>HORVU.MOREX.r3.5HG0434270.1	HvLWRKY67	0.1888	0.0594	0.7517	0
>HORVU.MOREX.r3.5HG0448590.1	HvLWRKY68	0.0528	0.0691	0.878	0
>HORVU.MOREX.r3.5HG0464240.1	HvLWRKY69	0.2315	0.092	0.6766	0
>HORVU.MOREX.r3.5HG0464260.1	HvLWRKY70	0.2476	0.0651	0.6873	0
>HORVU.MOREX.r3.5HG0464270.1	HvLWRKY71	0.2143	0.0564	0.7293	0
>HORVU.MOREX.r3.5HG0466860.1	HvLWRKY72	0.0689	0.1018	0.8293	0
>HORVU.MOREX.r3.5HG0474120.1	HvLWRKY73	0.1898	0.0422	0.7681	0
>HORVU.MOREX.r3.5HG0474130.1	HvLWRKY74	0.1908	0.0491	0.7601	0
>HORVU.MOREX.r3.5HG0484040.1	HvLWRKY75	0.263	0.1111	0.6259	0
>HORVU.MOREX.r3.5HG0484060.1	HvLWRKY76	0.2689	0.0816	0.6495	0
>HORVU.MOREX.r3.5HG0484070.1	HvLWRKY77	0.29	0.0876	0.6224	0
>HORVU.MOREX.r3.5HG0489860.1	HvLWRKY78	0.0695	0.068	0.8624	0
>HORVU.MOREX.r3.5HG0509460.1	HvLWRKY79	0.2304	0.0456	0.7241	0
>HORVU.MOREX.r3.5HG0511790.1	HvLWRKY80	0.0852	0.0525	0.8623	0
>HORVU.MOREX.r3.5HG0512210.1	HvLWRKY81	0.0621	0.074	0.864	0
>HORVU.MOREX.r3.5HG0519920.1	HvLWRKY82	0.1084	0.0376	0.854	0
>HORVU.MOREX.r3.5HG0536370.1	HvLWRKY83	0.1017	0.0424	0.8559	0
>HORVU.MOREX.r3.6HG0551140.1	HvLWRKY84	0.3238	0.0522	0.624	0
>HORVU.MOREX.r3.6HG0568570.1	HvLWRKY85	0.2578	0.0737	0.6686	0
>HORVU.MOREX.r3.6HG0599830.1	HvLWRKY86	0.0573	0.0793	0.8634	0
>HORVU.MOREX.r3.6HG0606270.1	HvLWRKY87	0.1455	0.0369	0.8176	0
>HORVU.MOREX.r3.6HG0618760.1	HvLWRKY88	0.2682	0.0675	0.6643	0
>HORVU.MOREX.r3.7HG0650260.1	HvLWRKY89	0.1708	0.0542	0.775	0
>HORVU.MOREX.r3.7HG0678180.1	HvLWRKY90	0.0531	0.0612	0.8857	0
>HORVU.MOREX.r3.7HG0695480.1	HvLWRKY91	0.0979	0.0653	0.8369	0
>HORVU.MOREX.r3.7HG0704930.1	HvLWRKY92	0.2053	0.0411	0.7537	0
>HORVU.MOREX.r3.7HG0710560.1	HvLWRKY93	0.1429	0.084	0.7731	0
>HORVU.MOREX.r3.7HG0712940.1	HvLWRKY94	0.1688	0.0649	0.7662	0
>HORVU.MOREX.r3.7HG0743270.1	HvLWRKY95	0.2978	0.1034	0.5987	0
>HORVU.MOREX.r3.7HG0743280.1	HvLWRKY96	0.3009	0.0678	0.6313	0

## Sheet: TableS3
Table S3. One-to-one orthologous relationships between barley and Oryza sativa
Chr	HvLWRKY Gene ID		Chr	OsWRKY Gene ID
1H	HvLWRKY5		1	Os01t0820700-00
1H	HvLWRKY6		1	Os01t0821300-01
1H	HvLWRKY8		1	Os01t0826400-01
1H	HvLWRKY9		1	Os01t0714800-01
1H	HvLWRKY11		1	Os01t0734000-01
1H	HvLWRKY1		1	Os01t0186000-01
1H	HvLWRKY12		1	Os01t0626400-01
1H	HvLWRKY19		1	Os01t0624700-01
1H	HvLWRKY18		1	Os01t0626400-01
1H	HvLWRKY14		1	Os01t0656400-00
1H	HvLWRKY12		1	Os01t0665500-00
1H	HvLWRKY5		11	Os11t0116900-01
1H	HvLWRKY6		12	Os12t0116100-01
1H	HvLWRKY5		12	Os12t0116400-00
1H	HvLWRKY2		2	Os02t0698800-01
1H	HvLWRKY1		5	Os05t0183100-01
1H	HvLWRKY12		5	Os05t0565900-00
1H	HvLWRKY13		5	Os05t0567200-00
1H	HvLWRKY14		5	Os05t0571200-01
1H	HvLWRKY18		5	Os05t0583000-01
1H	HvLWRKY8		5	Os05t0343400-01
1H	HvLWRKY4		5	Os05t0478700-00
1H	HvLWRKY5		5	Os05t0478400-00
1H	HvLWRKY8		5	Os05t0474800-01
1H	HvLWRKY9		5	Os05t0537100-00
1H	HvLWRKY18		5	Os05t0565900-00
2H	HvLWRKY32		2	Os02t0652100-01
2H	HvLWRKY30		2	Os02t0462800-01
2H	HvLWRKY34		2	Os02t0698800-01
2H	HvLWRKY23		3	Os03t0335200-01
2H	HvLWRKY31		4	Os04t0471700-00
2H	HvLWRKY32		4	Os04t0545000-01
2H	HvLWRKY30		4	Os04t0287400-01
2H	HvLWRKY33		4	Os04t0605100-01
2H	HvLWRKY34		4	Os04t0597300-01
2H	HvLWRKY24		5	Os05t0478400-00
2H	HvLWRKY23		7	Os07t0680400-01
2H	HvLWRKY27		7	Os07t0596900-00
2H	HvLWRKY28		7	Os07t0583700-01
2H	HvLWRKY29		7	Os07t0111400-01
2H	HvLWRKY33		8	Os08t0235800-00
3H	HvLWRKY41		1	Os01t0584900-01
3H	HvLWRKY42		1	Os01t0624700-01
3H	HvLWRKY43		1	Os01t0626400-01
3H	HvLWRKY44		1	Os01t0656400-00
3H	HvLWRKY45		1	Os01t0665500-00
3H	HvLWRKY46		1	Os01t0714800-01
3H	HvLWRKY47		1	Os01t0730700-01
3H	HvLWRKY48		1	Os01t0734000-01
3H	HvLWRKY49		1	Os01t0750100-03
3H	HvLWRKY50		1	Os01t0820400-01
3H	HvLWRKY51		1	Os01t0820700-00
3H	HvLWRKY53		1	Os01t0821600-01
3H	HvLWRKY40		1	Os01t0246700-01
3H	HvLWRKY58		1	Os01t0972800-01
3H	HvLWRKY46		1	Os01t0584900-01
3H	HvLWRKY41		1	Os01t0714800-01
3H	HvLWRKY57		1	Os01t0826400-01
3H	HvLWRKY56		1	Os01t0842801-00
3H	HvLWRKY39		1	Os01t0182700-01
3H	HvLWRKY38		1	Os01t0185900-01
3H	HvLWRKY37		1	Os01t0186000-01
3H	HvLWRKY45		1	Os01t0626400-01
3H	HvLWRKY54		11	Os11t0117600-01
3H	HvLWRKY57		5	Os05t0474800-01
3H	HvLWRKY43		5	Os05t0583000-01
3H	HvLWRKY44		5	Os05t0571200-01
3H	HvLWRKY45		5	Os05t0565900-00
3H	HvLWRKY46		5	Os05t0537100-00
3H	HvLWRKY50		5	Os05t0478800-00
3H	HvLWRKY51		5	Os05t0478700-00
3H	HvLWRKY54		5	Os05t0478400-00
3H	HvLWRKY37		5	Os05t0183100-01
3H	HvLWRKY41		5	Os05t0537100-00
4H	HvLWRKY61		11	Os11t0116900-01
4H	HvLWRKY61		12	Os12t0116100-01
4H	HvLWRKY60		12	Os12t0597700-01
4H	HvLWRKY59		3	Os03t0657400-00
4H	HvLWRKY60		3	Os03t0741400-01
4H	HvLWRKY64		3	Os03t0321700-01
4H	HvLWRKY63		3	Os03t0335200-01
4H	HvLWRKY63		5	Os05t0478400-00
4H	HvLWRKY63		7	Os07t0680400-01
5H	HvLWRKY70		1	Os01t0820700-00
5H	HvLWRKY71		11	Os11t0117400-01
5H	HvLWRKY70		11	Os11t0117500-01
5H	HvLWRKY69		11	Os11t0117600-01
5H	HvLWRKY71		12	Os12t0116600-01
5H	HvLWRKY69		12	Os12t0116800-01
5H	HvLWRKY68		12	Os12t0507300-00
5H	HvLWRKY79		12	Os12t0597700-01
5H	HvLWRKY66		12	Os12t0597700-01
5H	HvLWRKY79		3	Os03t0741400-01
5H	HvLWRKY80		3	Os03t0758000-01
5H	HvLWRKY81		3	Os03t0758950-01
5H	HvLWRKY82		3	Os03t0798500-01
5H	HvLWRKY83		3	Os03t0855100-01
5H	HvLWRKY70		5	Os05t0478800-00
5H	HvLWRKY80		7	Os07t0111400-01
5H	HvLWRKY78		8	Os08t0499300-01
5H	HvLWRKY73		8	Os08t0386200-01
5H	HvLWRKY78		9	Os09t0481700-02
5H	HvLWRKY73		9	Os09t0334500-01
5H	HvLWRKY75		9	Os09t0417600-02
6H	HvLWRKY86		2	Os02t0652100-01
6H	HvLWRKY87		2	Os02t0698800-01
6H	HvLWRKY85		2	Os02t0181300-01
6H	HvLWRKY88		2	Os02t0770500-00
6H	HvLWRKY86		4	Os04t0545000-01
6H	HvLWRKY87		4	Os04t0597300-01
6H	HvLWRKY85		6	Os06t0649000-01
7H	HvLWRKY95		2	Os02t0181300-01
7H	HvLWRKY93		2	Os02t0265200-01
7H	HvLWRKY89		6	Os06t0146250-00
7H	HvLWRKY95		6	Os06t0649000-01
7H	HvLWRKY93		6	Os06t0504900-00
7H	HvLWRKY90		8	Os08t0499300-01
7H	HvLWRKY90		9	Os09t0481700-02
Table S3. One-to-one orthologous relationships between barley and Arabidopsis thaliana
Chr	HvLWRKY Gene ID		Chr	AtWRKY Gene ID
7H	HvLWRKY90		1	AT1G55600.1
7H	HvLWRKY90		5	AT5G56270.1
6H	HvLWRKY86		2	AT2G44745.1
5H	HvLWRKY80		1	AT1G69310.1
3H	HvLWRKY57		2	AT2G30250.1
3H	HvLWRKY50		5	AT5G01900.1
2H	HvLWRKY32		2	AT2G44745.1
1H	HvLWRKY11		2	AT2G46130.1
1H	HvLWRKY5		2	AT2G40750.1
1H	HvLWRKY8		2	AT2G30250.1
1H	HvLWRKY6		5	AT5G01900.1
Table S3. One-to-one orthologous relationships between barley and Zea mays
Chr	HvLWRKY Gene ID		Chr	ZmWRKY Gene ID
1H	HvLWRKY2		1	Zm00001eb025220_T001
1H	HvLWRKY14		3	Zm00001eb158000_T001
1H	HvLWRKY18		3	Zm00001eb159340_T001
1H	HvLWRKY19		3	Zm00001eb159410_T001
1H	HvLWRKY12		3	Zm00001eb157490_T002
1H	HvLWRKY4		3	Zm00001eb149580_T001
1H	HvLWRKY7		3	Zm00001eb149550_T001
1H	HvLWRKY8		3	Zm00001eb149300_T001
1H	HvLWRKY9		3	Zm00001eb154960_T001
1H	HvLWRKY1		3	Zm00001eb121600_T001
1H	HvLWRKY18		3	Zm00001eb157490_T002
1H	HvLWRKY12		6	Zm00001eb296020_T001
1H	HvLWRKY13		6	Zm00001eb296130_T002
1H	HvLWRKY11		6	Zm00001eb293420_T001
1H	HvLWRKY8		6	Zm00001eb290350_T001
1H	HvLWRKY9		6	Zm00001eb294180_T001
1H	HvLWRKY13		8	Zm00001eb343960_T001
1H	HvLWRKY14		8	Zm00001eb344160_T003
1H	HvLWRKY19		8	Zm00001eb344810_T001
1H	HvLWRKY9		8	Zm00001eb356430_T002
1H	HvLWRKY7		8	Zm00001eb368850_T001
1H	HvLWRKY8		8	Zm00001eb368640_T001
1H	HvLWRKY4		8	Zm00001eb352050_T002
1H	HvLWRKY12		8	Zm00001eb359740_T001
1H	HvLWRKY14		8	Zm00001eb359470_T001
1H	HvLWRKY18		8	Zm00001eb358740_T001
1H	HvLWRKY19		8	Zm00001eb358680_T001
1H	HvLWRKY11		8	Zm00001eb353670_T001
1H	HvLWRKY1		8	Zm00001eb346880_T001
2H	HvLWRKY31		10	Zm00001eb424710_T001
2H	HvLWRKY34		10	Zm00001eb430130_T001
2H	HvLWRKY33		2	Zm00001eb071590_T001
2H	HvLWRKY34		2	Zm00001eb072020_T001
2H	HvLWRKY32		2	Zm00001eb075170_T001
2H	HvLWRKY31		2	Zm00001eb079950_T001
2H	HvLWRKY28		2	Zm00001eb107920_T001
2H	HvLWRKY32		4	Zm00001eb186280_T001
2H	HvLWRKY32		5	Zm00001eb249120_T001
2H	HvLWRKY30		5	Zm00001eb240750_T002
2H	HvLWRKY34		5	Zm00001eb251530_T001
2H	HvLWRKY23		7	Zm00001eb330710_T001
2H	HvLWRKY28		7	Zm00001eb325760_T001
2H	HvLWRKY24		9	Zm00001eb395130_T001
3H	HvLWRKY56		3	Zm00001eb148260_T002
3H	HvLWRKY57		3	Zm00001eb149300_T001
3H	HvLWRKY37		3	Zm00001eb121600_T001
3H	HvLWRKY38		3	Zm00001eb121610_T001
3H	HvLWRKY49		3	Zm00001eb153330_T001
3H	HvLWRKY43		3	Zm00001eb157490_T002
3H	HvLWRKY47		3	Zm00001eb154170_T001
3H	HvLWRKY46		3	Zm00001eb154960_T001
3H	HvLWRKY45		3	Zm00001eb157490_T002
3H	HvLWRKY44		3	Zm00001eb158000_T001
3H	HvLWRKY43		3	Zm00001eb159340_T001
3H	HvLWRKY42		3	Zm00001eb159410_T001
3H	HvLWRKY54		3	Zm00001eb149550_T001
3H	HvLWRKY51		3	Zm00001eb149580_T001
3H	HvLWRKY40		3	Zm00001eb118760_T003
3H	HvLWRKY58		3	Zm00001eb139800_T001
3H	HvLWRKY42		4	Zm00001eb203940_T002
3H	HvLWRKY57		6	Zm00001eb290350_T001
3H	HvLWRKY48		6	Zm00001eb293420_T001
3H	HvLWRKY45		6	Zm00001eb296020_T001
3H	HvLWRKY46		6	Zm00001eb294180_T001
3H	HvLWRKY42		8	Zm00001eb358680_T001
3H	HvLWRKY43		8	Zm00001eb358740_T001
3H	HvLWRKY44		8	Zm00001eb359470_T001
3H	HvLWRKY45		8	Zm00001eb359740_T001
3H	HvLWRKY56		8	Zm00001eb367920_T001
3H	HvLWRKY57		8	Zm00001eb368640_T001
3H	HvLWRKY52		8	Zm00001eb368860_T001
3H	HvLWRKY54		8	Zm00001eb368850_T001
3H	HvLWRKY48		8	Zm00001eb371340_T002
3H	HvLWRKY49		8	Zm00001eb370960_T001
3H	HvLWRKY42		8	Zm00001eb344810_T001
3H	HvLWRKY44		8	Zm00001eb344160_T003
3H	HvLWRKY48		8	Zm00001eb353670_T001
3H	HvLWRKY51		8	Zm00001eb352050_T002
3H	HvLWRKY45		8	Zm00001eb358740_T001
4H	HvLWRKY60		1	Zm00001eb056780_T002
4H	HvLWRKY60		1	Zm00001eb051120_T001
4H	HvLWRKY64		1	Zm00001eb015320_T003
4H	HvLWRKY59		1	Zm00001eb052670_T001
4H	HvLWRKY60		1	Zm00001eb030990_T002
4H	HvLWRKY61		2	Zm00001eb093940_T001
4H	HvLWRKY63		3	Zm00001eb149550_T001
4H	HvLWRKY61		4	Zm00001eb195400_T001
4H	HvLWRKY60		5	Zm00001eb218880_T002
4H	HvLWRKY59		5	Zm00001eb218170_T001
4H	HvLWRKY60		5	Zm00001eb215190_T002
4H	HvLWRKY63		7	Zm00001eb330710_T001
4H	HvLWRKY63		9	Zm00001eb395130_T001
5H	HvLWRKY79		1	Zm00001eb056780_T002
5H	HvLWRKY80		1	Zm00001eb057820_T002
5H	HvLWRKY81		1	Zm00001eb057960_T001
5H	HvLWRKY82		1	Zm00001eb061030_T001
5H	HvLWRKY83		1	Zm00001eb064880_T002
5H	HvLWRKY79		1	Zm00001eb030990_T002
5H	HvLWRKY66		1	Zm00001eb030990_T002
5H	HvLWRKY79		1	Zm00001eb061030_T001
5H	HvLWRKY69		10	Zm00001eb406000_T003
5H	HvLWRKY78		2	Zm00001eb101700_T001
5H	HvLWRKY73		2	Zm00001eb098330_T001
5H	HvLWRKY70		2	Zm00001eb093930_T001
5H	HvLWRKY76		2	Zm00001eb099460_T001
5H	HvLWRKY69		3	Zm00001eb163840_T002
5H	HvLWRKY68		3	Zm00001eb138040_T001
5H	HvLWRKY66		3	Zm00001eb135400_T004
5H	HvLWRKY70		3	Zm00001eb149580_T001
5H	HvLWRKY78		4	Zm00001eb199530_T003
5H	HvLWRKY70		4	Zm00001eb195440_T001
5H	HvLWRKY79		5	Zm00001eb218880_T002
5H	HvLWRKY79		5	Zm00001eb215190_T002
5H	HvLWRKY68		6	Zm00001eb264780_T001
5H	HvLWRKY78		7	Zm00001eb316310_T001
5H	HvLWRKY73		7	Zm00001eb310260_T001
5H	HvLWRKY75		7	Zm00001eb312870_T001
6H	HvLWRKY87		10	Zm00001eb430130_T001
6H	HvLWRKY87		2	Zm00001eb072020_T001
6H	HvLWRKY86		4	Zm00001eb186280_T001
6H	HvLWRKY85		4	Zm00001eb206730_T001
6H	HvLWRKY87		4	Zm00001eb188100_T001
6H	HvLWRKY86		5	Zm00001eb249120_T001
6H	HvLWRKY87		5	Zm00001eb251530_T001
6H	HvLWRKY85		5	Zm00001eb234120_T001
6H	HvLWRKY88		5	Zm00001eb256230_T001
6H	HvLWRKY85		6	Zm00001eb275080_T001
6H	HvLWRKY85		9	Zm00001eb388620_T001
7H	HvLWRKY90		2	Zm00001eb101700_T001
7H	HvLWRKY90		4	Zm00001eb199530_T003
7H	HvLWRKY95		5	Zm00001eb234120_T001
7H	HvLWRKY93		5	Zm00001eb237820_T001
7H	HvLWRKY95		6	Zm00001eb275080_T001
7H	HvLWRKY93		6	Zm00001eb278090_T001
7H	HvLWRKY90		7	Zm00001eb316310_T001
7H	HvLWRKY95		9	Zm00001eb388620_T001
7H	HvLWRKY89		9	Zm00001eb377160_T001
Table S3. One-to-one orthologous relationships between barley and Triticum spelta
Chr	HvLWRKY Gene ID		Chr	TeWRKY Gene ID
1H	HvLWRKY12		1A	TraesTSP1A01G437300.1
1H	HvLWRKY13		1A	TraesTSP1A01G441700.1
1H	HvLWRKY14		1A	TraesTSP1A01G447900.1
1H	HvLWRKY18		1A	TraesTSP1A01G460400.1
1H	HvLWRKY19		1A	TraesTSP1A01G461700.1
1H	HvLWRKY2		1A	TraesTSP1A01G220300.1
1H	HvLWRKY1		1A	TraesTSP1A01G139100.1
1H	HvLWRKY8		1A	TraesTSP1A01G324100.1
1H	HvLWRKY5		1A	TraesTSP1A01G326600.1
1H	HvLWRKY4		1A	TraesTSP1A01G326700.1
1H	HvLWRKY9		1A	TraesTSP1A01G388200.1
1H	HvLWRKY11		1A	TraesTSP1A01G378200.1
1H	HvLWRKY12		1A	TraesTSP1A01G460400.1
1H	HvLWRKY12		1B	TraesTSP1B01G459900.1
1H	HvLWRKY13		1B	TraesTSP1B01G464200.1
1H	HvLWRKY14		1B	TraesTSP1B01G471400.1
1H	HvLWRKY18		1B	TraesTSP1B01G485300.1
1H	HvLWRKY19		1B	TraesTSP1B01G487200.1
1H	HvLWRKY2		1B	TraesTSP1B01G223500.1
1H	HvLWRKY8		1B	TraesTSP1B01G328300.1
1H	HvLWRKY4		1B	TraesTSP1B01G331300.1
1H	HvLWRKY3		1B	TraesTSP1B01G257300.1
1H	HvLWRKY11		1B	TraesTSP1B01G387500.1
1H	HvLWRKY9		1B	TraesTSP1B01G400300.1
1H	HvLWRKY12		1B	TraesTSP1B01G485300.1
1H	HvLWRKY1		1D	TraesTSP1D01G138200.1
1H	HvLWRKY12		1D	TraesTSP1D01G447800.1
1H	HvLWRKY13		1D	TraesTSP1D01G451700.1
1H	HvLWRKY14		1D	TraesTSP1D01G457400.1
1H	HvLWRKY18		1D	TraesTSP1D01G470200.1
1H	HvLWRKY19		1D	TraesTSP1D01G472000.1
1H	HvLWRKY2		1D	TraesTSP1D01G224100.1
1H	HvLWRKY8		1D	TraesTSP1D01G326700.1
1H	HvLWRKY5		1D	TraesTSP1D01G330000.1
1H	HvLWRKY4		1D	TraesTSP1D01G330100.1
1H	HvLWRKY3		1D	TraesTSP1D01G254900.1
1H	HvLWRKY11		1D	TraesTSP1D01G385500.1
1H	HvLWRKY9		1D	TraesTSP1D01G397000.1
1H	HvLWRKY12		1D	TraesTSP1D01G470200.1
1H	HvLWRKY4		3A	TraesTSP3A01G365800.1
1H	HvLWRKY5		3A	TraesTSP3A01G366500.1
1H	HvLWRKY8		3A	TraesTSP3A01G370100.1
1H	HvLWRKY12		3A	TraesTSP3A01G273300.1
1H	HvLWRKY9		3A	TraesTSP3A01G233300.1
1H	HvLWRKY12		3A	TraesTSP3A01G267100.1
1H	HvLWRKY14		3A	TraesTSP3A01G262200.1
1H	HvLWRKY18		3A	TraesTSP3A01G250300.1
1H	HvLWRKY19		3A	TraesTSP3A01G249600.1
1H	HvLWRKY11		3A	TraesTSP3A01G306400.1
1H	HvLWRKY1		3A	TraesTSP3A01G120100.1
1H	HvLWRKY9		3A	TraesTSP3A01G273300.1
1H	HvLWRKY4		3B	TraesTSP3B01G407700.1
1H	HvLWRKY5		3B	TraesTSP3B01G407800.1
1H	HvLWRKY8		3B	TraesTSP3B01G411500.1
1H	HvLWRKY18		3B	TraesTSP3B01G297800.1
1H	HvLWRKY12		3B	TraesTSP3B01G297800.1
1H	HvLWRKY14		3B	TraesTSP3B01G293600.1
1H	HvLWRKY18		3B	TraesTSP3B01G282800.1
1H	HvLWRKY19		3B	TraesTSP3B01G282100.1
1H	HvLWRKY11		3B	TraesTSP3B01G343000.1
1H	HvLWRKY9		3B	TraesTSP3B01G304700.1
1H	HvLWRKY1		3B	TraesTSP3B01G152300.1
1H	HvLWRKY5		3D	TraesTSP3D01G365400.1
1H	HvLWRKY7		3D	TraesTSP3D01G365800.1
1H	HvLWRKY8		3D	TraesTSP3D01G369800.1
1H	HvLWRKY9		3D	TraesTSP3D01G235400.1
1H	HvLWRKY12		3D	TraesTSP3D01G266500.1
1H	HvLWRKY14		3D	TraesTSP3D01G262000.1
1H	HvLWRKY18		3D	TraesTSP3D01G250900.1
1H	HvLWRKY19		3D	TraesTSP3D01G249700.1
1H	HvLWRKY11		3D	TraesTSP3D01G305800.1
1H	HvLWRKY9		3D	TraesTSP3D01G272700.1
1H	HvLWRKY1		3D	TraesTSP3D01G129500.1
1H	HvLWRKY5		4A	TraesTSP4A01G201300.1
1H	HvLWRKY5		4B	TraesTSP4B01G128500.1
1H	HvLWRKY5		4D	TraesTSP4D01G125800.1
1H	HvLWRKY5		5A	TraesTSP5A01G156400.1
1H	HvLWRKY5		5B	TraesTSP5B01G158700.1
1H	HvLWRKY5		5D	TraesTSP5D01G159300.1
1H	HvLWRKY2		6A	TraesTSP6A01G248600.1
1H	HvLWRKY2		6D	TraesTSP6D01G263200.1
2H	HvLWRKY30		2A	TraesTSP2A01G293100.1
2H	HvLWRKY31		2A	TraesTSP2A01G360900.1
2H	HvLWRKY23		2A	TraesTSP2A01G114300.1
2H	HvLWRKY26		2A	TraesTSP2A01G175800.1
2H	HvLWRKY27		2A	TraesTSP2A01G198300.1
2H	HvLWRKY35		2A	TraesTSP2A01G525300.1
2H	HvLWRKY36		2A	TraesTSP2A01G534100.1
2H	HvLWRKY32		2A	TraesTSP2A01G421500.1
2H	HvLWRKY33		2A	TraesTSP2A01G464400.1
2H	HvLWRKY34		2A	TraesTSP2A01G475500.1
2H	HvLWRKY22		2A	TraesTSP2A01G046500.1
2H	HvLWRKY20		2A	TraesTSP2A01G010800.1
2H	HvLWRKY21		2A	TraesTSP2A01G021500.1
2H	HvLWRKY28		2A	TraesTSP2A01G206100.1
2H	HvLWRKY29		2A	TraesTSP2A01G283700.1
2H	HvLWRKY23		2B	TraesTSP2B01G135800.1
2H	HvLWRKY26		2B	TraesTSP2B01G206500.1
2H	HvLWRKY27		2B	TraesTSP2B01G232200.1
2H	HvLWRKY28		2B	TraesTSP2B01G240500.1
2H	HvLWRKY29		2B	TraesTSP2B01G309600.1
2H	HvLWRKY30		2B	TraesTSP2B01G319400.1
2H	HvLWRKY31		2B	TraesTSP2B01G384900.1
2H	HvLWRKY32		2B	TraesTSP2B01G446900.1
2H	HvLWRKY33		2B	TraesTSP2B01G492600.1
2H	HvLWRKY34		2B	TraesTSP2B01G504000.1
2H	HvLWRKY35		2B	TraesTSP2B01G555400.1
2H	HvLWRKY36		2B	TraesTSP2B01G564600.1
2H	HvLWRKY22		2B	TraesTSP2B01G060200.1
2H	HvLWRKY20		2B	TraesTSP2B01G018900.1
2H	HvLWRKY29		2D	TraesTSP2D01G290900.1
2H	HvLWRKY30		2D	TraesTSP2D01G298300.1
2H	HvLWRKY31		2D	TraesTSP2D01G363100.1
2H	HvLWRKY26		2D	TraesTSP2D01G191800.1
2H	HvLWRKY27		2D	TraesTSP2D01G215100.1
2H	HvLWRKY28		2D	TraesTSP2D01G223500.1
2H	HvLWRKY32		2D	TraesTSP2D01G424100.1
2H	HvLWRKY33		2D	TraesTSP2D01G469200.1
2H	HvLWRKY34		2D	TraesTSP2D01G482300.1
2H	HvLWRKY35		2D	TraesTSP2D01G536100.1
2H	HvLWRKY36		2D	TraesTSP2D01G545400.1
2H	HvLWRKY23		2D	TraesTSP2D01G122200.1
2H	HvLWRKY20		2D	TraesTSP2D01G014200.1
2H	HvLWRKY22		2D	TraesTSP2D01G049100.1
2H	HvLWRKY23		4B	TraesTSP4B01G183500.1
2H	HvLWRKY23		4D	TraesTSP4D01G184500.1
2H	HvLWRKY32		6A	TraesTSP6A01G222100.1
2H	HvLWRKY34		6A	TraesTSP6A01G248600.1
2H	HvLWRKY32		6B	TraesTSP6B01G291200.1
2H	HvLWRKY34		6B	TraesTSP6B01G316900.1
2H	HvLWRKY32		6D	TraesTSP6D01G238400.1
2H	HvLWRKY34		6D	TraesTSP6D01G263200.1
2H	HvLWRKY31		7A	TraesTSP7A01G262000.1
3H	HvLWRKY57		1A	TraesTSP1A01G324100.1
3H	HvLWRKY45		1A	TraesTSP1A01G460400.1
3H	HvLWRKY54		1A	TraesTSP1A01G326600.1
3H	HvLWRKY44		1A	TraesTSP1A01G447900.1
3H	HvLWRKY43		1A	TraesTSP1A01G460400.1
3H	HvLWRKY42		1A	TraesTSP1A01G461700.1
3H	HvLWRKY45		1A	TraesTSP1A01G437300.1
3H	HvLWRKY48		1A	TraesTSP1A01G378200.1
3H	HvLWRKY46		1A	TraesTSP1A01G388200.1
3H	HvLWRKY37		1A	TraesTSP1A01G139100.1
3H	HvLWRKY41		1A	TraesTSP1A01G388200.1
3H	HvLWRKY57		1B	TraesTSP1B01G328300.1
3H	HvLWRKY48		1B	TraesTSP1B01G387500.1
3H	HvLWRKY46		1B	TraesTSP1B01G400300.1
3H	HvLWRKY44		1B	TraesTSP1B01G471400.1
3H	HvLWRKY43		1B	TraesTSP1B01G485300.1
3H	HvLWRKY42		1B	TraesTSP1B01G487200.1
3H	HvLWRKY45		1B	TraesTSP1B01G459900.1
3H	HvLWRKY41		1B	TraesTSP1B01G400300.1
3H	HvLWRKY57		1D	TraesTSP1D01G326700.1
3H	HvLWRKY45		1D	TraesTSP1D01G470200.1
3H	HvLWRKY54		1D	TraesTSP1D01G330200.1
3H	HvLWRKY44		1D	TraesTSP1D01G457400.1
3H	HvLWRKY43		1D	TraesTSP1D01G470200.1
3H	HvLWRKY42		1D	TraesTSP1D01G472000.1
3H	HvLWRKY45		1D	TraesTSP1D01G447800.1
3H	HvLWRKY48		1D	TraesTSP1D01G385500.1
3H	HvLWRKY37		1D	TraesTSP1D01G138200.1
3H	HvLWRKY46		1D	TraesTSP1D01G397000.1
3H	HvLWRKY41		1D	TraesTSP1D01G397000.1
3H	HvLWRKY58		3A	TraesTSP3A01G571600.1
3H	HvLWRKY37		3A	TraesTSP3A01G120100.1
3H	HvLWRKY38		3A	TraesTSP3A01G120200.1
3H	HvLWRKY39		3A	TraesTSP3A01G125700.1
3H	HvLWRKY49		3A	TraesTSP3A01G315400.1
3H	HvLWRKY50		3A	TraesTSP3A01G365000.1
3H	HvLWRKY51		3A	TraesTSP3A01G365100.1
3H	HvLWRKY54		3A	TraesTSP3A01G365900.1
3H	HvLWRKY40		3A	TraesTSP3A01G187700.1
3H	HvLWRKY41		3A	TraesTSP3A01G233300.1
3H	HvLWRKY42		3A	TraesTSP3A01G249600.1
3H	HvLWRKY43		3A	TraesTSP3A01G250300.1
3H	HvLWRKY44		3A	TraesTSP3A01G262200.1
3H	HvLWRKY45		3A	TraesTSP3A01G267100.1
3H	HvLWRKY46		3A	TraesTSP3A01G233300.1
3H	HvLWRKY57		3A	TraesTSP3A01G370100.1
3H	HvLWRKY56		3A	TraesTSP3A01G384500.1
3H	HvLWRKY46		3A	TraesTSP3A01G273300.1
3H	HvLWRKY48		3A	TraesTSP3A01G306400.1
3H	HvLWRKY47		3A	TraesTSP3A01G307800.1
3H	HvLWRKY43		3A	TraesTSP3A01G267100.1
3H	HvLWRKY45		3A	TraesTSP3A01G250300.1
3H	HvLWRKY37		3B	TraesTSP3B01G152300.1
3H	HvLWRKY38		3B	TraesTSP3B01G152400.1
3H	HvLWRKY39		3B	TraesTSP3B01G157900.1
3H	HvLWRKY49		3B	TraesTSP3B01G353400.1
3H	HvLWRKY50		3B	TraesTSP3B01G407100.1
3H	HvLWRKY51		3B	TraesTSP3B01G407200.1
3H	HvLWRKY54		3B	TraesTSP3B01G407800.1
3H	HvLWRKY41		3B	TraesTSP3B01G266900.1
3H	HvLWRKY42		3B	TraesTSP3B01G282100.1
3H	HvLWRKY43		3B	TraesTSP3B01G282800.1
3H	HvLWRKY44		3B	TraesTSP3B01G293600.1
3H	HvLWRKY45		3B	TraesTSP3B01G297800.1
3H	HvLWRKY40		3B	TraesTSP3B01G224000.1
3H	HvLWRKY46		3B	TraesTSP3B01G266900.1
3H	HvLWRKY57		3B	TraesTSP3B01G411500.1
3H	HvLWRKY56		3B	TraesTSP3B01G426300.1
3H	HvLWRKY46		3B	TraesTSP3B01G304700.1
3H	HvLWRKY48		3B	TraesTSP3B01G343000.1
3H	HvLWRKY47		3B	TraesTSP3B01G344700.1
3H	HvLWRKY43		3B	TraesTSP3B01G297800.1
3H	HvLWRKY45		3B	TraesTSP3B01G282800.1
3H	HvLWRKY37		3D	TraesTSP3D01G129500.1
3H	HvLWRKY38		3D	TraesTSP3D01G129600.1
3H	HvLWRKY39		3D	TraesTSP3D01G134600.1
3H	HvLWRKY41		3D	TraesTSP3D01G235400.1
3H	HvLWRKY42		3D	TraesTSP3D01G249700.1
3H	HvLWRKY43		3D	TraesTSP3D01G250900.1
3H	HvLWRKY44		3D	TraesTSP3D01G262000.1
3H	HvLWRKY45		3D	TraesTSP3D01G266500.1
3H	HvLWRKY58		3D	TraesTSP3D01G582400.1
3H	HvLWRKY49		3D	TraesTSP3D01G315600.1
3H	HvLWRKY50		3D	TraesTSP3D01G365300.1
3H	HvLWRKY51		3D	TraesTSP3D01G365400.1
3H	HvLWRKY52		3D	TraesTSP3D01G365600.1
3H	HvLWRKY54		3D	TraesTSP3D01G365800.1
3H	HvLWRKY46		3D	TraesTSP3D01G235400.1
3H	HvLWRKY57		3D	TraesTSP3D01G369800.1
3H	HvLWRKY56		3D	TraesTSP3D01G384100.1
3H	HvLWRKY46		3D	TraesTSP3D01G272700.1
3H	HvLWRKY48		3D	TraesTSP3D01G305800.1
3H	HvLWRKY47		3D	TraesTSP3D01G307500.1
3H	HvLWRKY40		3D	TraesTSP3D01G192800.1
3H	HvLWRKY43		3D	TraesTSP3D01G266500.1
3H	HvLWRKY45		3D	TraesTSP3D01G250900.1
3H	HvLWRKY54		4B	TraesTSP4B01G183500.1
3H	HvLWRKY54		4D	TraesTSP4D01G184500.1
3H	HvLWRKY51		5A	TraesTSP5A01G156300.1
3H	HvLWRKY51		5B	TraesTSP5B01G158600.1
3H	HvLWRKY54		5D	TraesTSP5D01G159400.1
4H	HvLWRKY63		1A	TraesTSP1A01G326600.1
4H	HvLWRKY63		1D	TraesTSP1D01G330200.1
4H	HvLWRKY63		2A	TraesTSP2A01G114300.1
4H	HvLWRKY63		2B	TraesTSP2B01G135800.1
4H	HvLWRKY63		2D	TraesTSP2D01G122200.1
4H	HvLWRKY63		3A	TraesTSP3A01G366500.1
4H	HvLWRKY63		3B	TraesTSP3B01G407800.1
4H	HvLWRKY63		3D	TraesTSP3D01G365400.1
4H	HvLWRKY64		4A	TraesTSP4A01G131800.1
4H	HvLWRKY60		4A	TraesTSP4A01G256500.1
4H	HvLWRKY61		4A	TraesTSP4A01G201300.1
4H	HvLWRKY63		4B	TraesTSP4B01G183500.1
4H	HvLWRKY64		4B	TraesTSP4B01G190800.1
4H	HvLWRKY60		4B	TraesTSP4B01G073100.1
4H	HvLWRKY61		4B	TraesTSP4B01G128500.1
4H	HvLWRKY63		4D	TraesTSP4D01G184500.1
4H	HvLWRKY64		4D	TraesTSP4D01G191400.1
4H	HvLWRKY59		4D	TraesTSP4D01G014000.1
4H	HvLWRKY60		4D	TraesTSP4D01G071500.1
4H	HvLWRKY61		4D	TraesTSP4D01G125800.1
4H	HvLWRKY65		4D	TraesTSP4D01G340400.1
4H	HvLWRKY65		5A	TraesTSP5A01G523400.1
4H	HvLWRKY61		5A	TraesTSP5A01G156400.1
4H	HvLWRKY61		5B	TraesTSP5B01G158700.1
4H	HvLWRKY61		5D	TraesTSP5D01G159300.1
5H	HvLWRKY70		1A	TraesTSP1A01G326800.1
5H	HvLWRKY70		2B	TraesTSP2B01G135800.1
5H	HvLWRKY70		3A	TraesTSP3A01G365100.1
5H	HvLWRKY70		3B	TraesTSP3B01G407800.1
5H	HvLWRKY70		3D	TraesTSP3D01G365400.1
5H	HvLWRKY83		4A	TraesTSP4A01G335800.1
5H	HvLWRKY69		5A	TraesTSP5A01G156200.1
5H	HvLWRKY70		5A	TraesTSP5A01G156400.1
5H	HvLWRKY72		5A	TraesTSP5A01G166900.1
5H	HvLWRKY73		5A	TraesTSP5A01G196400.1
5H	HvLWRKY75		5A	TraesTSP5A01G236200.1
5H	HvLWRKY78		5A	TraesTSP5A01G271500.1
5H	HvLWRKY79		5A	TraesTSP5A01G401100.1
5H	HvLWRKY80		5A	TraesTSP5A01G415800.1
5H	HvLWRKY81		5A	TraesTSP5A01G417500.1
5H	HvLWRKY82		5A	TraesTSP5A01G466700.1
5H	HvLWRKY68		5A	TraesTSP5A01G110900.1
5H	HvLWRKY66		5A	TraesTSP5A01G064800.1
5H	HvLWRKY67		5A	TraesTSP5A01G065900.1
5H	HvLWRKY66		5A	TraesTSP5A01G401100.1
5H	HvLWRKY69		5B	TraesTSP5B01G158500.1
5H	HvLWRKY70		5B	TraesTSP5B01G158700.1
5H	HvLWRKY73		5B	TraesTSP5B01G200200.1
5H	HvLWRKY75		5B	TraesTSP5B01G243600.1
5H	HvLWRKY78		5B	TraesTSP5B01G279500.1
5H	HvLWRKY79		5B	TraesTSP5B01G419000.1
5H	HvLWRKY80		5B	TraesTSP5B01G436300.1
5H	HvLWRKY81		5B	TraesTSP5B01G438400.1
5H	HvLWRKY82		5B	TraesTSP5B01G491800.1
5H	HvLWRKY68		5B	TraesTSP5B01G118400.1
5H	HvLWRKY66		5B	TraesTSP5B01G072800.1
5H	HvLWRKY67		5B	TraesTSP5B01G074000.1
5H	HvLWRKY66		5B	TraesTSP5B01G419000.1
5H	HvLWRKY83		5B	TraesTSP5B01G616900.1
5H	HvLWRKY78		5D	TraesTSP5D01G287100.1
5H	HvLWRKY79		5D	TraesTSP5D01G424000.1
5H	HvLWRKY80		5D	TraesTSP5D01G438900.1
5H	HvLWRKY81		5D	TraesTSP5D01G441000.1
5H	HvLWRKY72		5D	TraesTSP5D01G176600.1
5H	HvLWRKY73		5D	TraesTSP5D01G207300.1
5H	HvLWRKY75		5D	TraesTSP5D01G251700.1
5H	HvLWRKY68		5D	TraesTSP5D01G126700.1
5H	HvLWRKY66		5D	TraesTSP5D01G078900.1
5H	HvLWRKY67		5D	TraesTSP5D01G080300.1
5H	HvLWRKY83		5D	TraesTSP5D01G612400.1
5H	HvLWRKY79		5D	TraesTSP5D01G078900.1
5H	HvLWRKY66		5D	TraesTSP5D01G424000.1
5H	HvLWRKY70		5D	TraesTSP5D01G159300.1
5H	HvLWRKY69		5D	TraesTSP5D01G159400.1
5H	HvLWRKY78		7A	TraesTSP7A01G262000.1
5H	HvLWRKY78		7B	TraesTSP7B01G156100.1
5H	HvLWRKY78		7D	TraesTSP7D01G267500.1
6H	HvLWRKY87		1B	TraesTSP1B01G223500.1
6H	HvLWRKY86		2A	TraesTSP2A01G421500.1
6H	HvLWRKY87		2A	TraesTSP2A01G475500.1
6H	HvLWRKY86		2B	TraesTSP2B01G446900.1
6H	HvLWRKY87		2B	TraesTSP2B01G504000.1
6H	HvLWRKY86		2D	TraesTSP2D01G424100.1
6H	HvLWRKY87		2D	TraesTSP2D01G482300.1
6H	HvLWRKY87		6A	TraesTSP6A01G248600.1
6H	HvLWRKY88		6A	TraesTSP6A01G309700.1
6H	HvLWRKY85		6A	TraesTSP6A01G119900.1
6H	HvLWRKY86		6A	TraesTSP6A01G222100.1
6H	HvLWRKY87		6B	TraesTSP6B01G316900.1
6H	HvLWRKY88		6B	TraesTSP6B01G383800.1
6H	HvLWRKY85		6B	TraesTSP6B01G190300.1
6H	HvLWRKY86		6B	TraesTSP6B01G291200.1
6H	HvLWRKY84		6B	TraesTSP6B01G118100.1
6H	HvLWRKY87		6D	TraesTSP6D01G263200.1
6H	HvLWRKY88		6D	TraesTSP6D01G325200.1
6H	HvLWRKY85		6D	TraesTSP6D01G143700.1
6H	HvLWRKY86		6D	TraesTSP6D01G238400.1
6H	HvLWRKY85		7A	TraesTSP7A01G551300.1
6H	HvLWRKY85		7B	TraesTSP7B01G450900.1
6H	HvLWRKY85		7D	TraesTSP7D01G547000.1
7H	HvLWRKY89		4A	TraesTSP4A01G411600.1
7H	HvLWRKY90		5A	TraesTSP5A01G271500.1
7H	HvLWRKY90		5B	TraesTSP5B01G279500.1
7H	HvLWRKY90		5D	TraesTSP5D01G287100.1
7H	HvLWRKY95		6A	TraesTSP6A01G119900.1
7H	HvLWRKY95		6B	TraesTSP6B01G190300.1
7H	HvLWRKY95		6D	TraesTSP6D01G143700.1
7H	HvLWRKY90		7A	TraesTSP7A01G262000.1
7H	HvLWRKY95		7A	TraesTSP7A01G551300.1
7H	HvLWRKY89		7A	TraesTSP7A01G101200.1
7H	HvLWRKY94		7A	TraesTSP7A01G365800.1
7H	HvLWRKY93		7A	TraesTSP7A01G370400.1
7H	HvLWRKY93		7B	TraesTSP7B01G256800.1
7H	HvLWRKY94		7B	TraesTSP7B01G267100.1
7H	HvLWRKY95		7B	TraesTSP7B01G450900.1
7H	HvLWRKY90		7B	TraesTSP7B01G156100.1
7H	HvLWRKY91		7B	TraesTSP7B01G205800.1
7H	HvLWRKY89		7D	TraesTSP7D01G104300.1
7H	HvLWRKY90		7D	TraesTSP7D01G267500.1
7H	HvLWRKY93		7D	TraesTSP7D01G370000.1
7H	HvLWRKY94		7D	TraesTSP7D01G379800.1
7H	HvLWRKY95		7D	TraesTSP7D01G547000.1

## Sheet: TableS4
TableS4. Cis-element Prediction of the HvLWRKY.
	growth and development		light-responsive elements						abiotic stress							hormone response
Gene Name	GCN4-motif	O2-site	G-box	Box4	I-box	GA-motif	GTGGC-motif	GT1-motif	ABRE	CGTCA-motifs	TGACG-motifs	MBS	TC-rich	LTR	GC-motif	GARE- motif	TCA- element	TGA- element
HvLWRKY1	1	1	4	1	0	0	0	3	4	1	1	2	0	1	0	0	1	1
HvLWRKY2	0	0	0	2	1	0	0	1	1	2	2	1	0	1	0	0	1	0
HvLWRKY3	0	1	8	0	0	1	0	1	6	4	4	0	1	0	1	0	1	0
HvLWRKY4	0	0	1	2	0	1	0	2	2	2	2	0	0	1	0	0	0	0
HvLWRKY5	0	1	1	0	2	0	0	1	8	1	1	1	0	2	0	0	0	1
HvLWRKY6	0	0	0	2	0	0	0	0	1	1	1	2	0	1	0	2	1	0
HvLWRKY7	0	0	4	1	0	0	0	1	6	3	3	2	0	1	0	2	0	1
HvLWRKY8	1	2	5	0	0	0	0	0	3	5	5	0	0	0	0	0	1	0
HvLWRKY9	1	3	2	1	2	0	0	3	1	1	1	0	0	1	2	0	0	0
HvLWRKY10	0	1	5	2	1	0	0	2	4	2	2	1	0	0	1	0	0	2
HvLWRKY11	0	0	4	1	0	0	1	0	6	2	2	1	0	0	1	0	0	0
HvLWRKY12	0	0	11	0	0	0	0	0	7	6	6	0	0	0	2	1	1	0
HvLWRKY13	0	1	2	1	0	0	0	3	1	1	1	1	0	1	1	0	0	0
HvLWRKY14	0	0	6	2	0	0	0	0	5	5	5	0	0	2	1	0	3	1
HvLWRKY15	0	1	2	0	0	0	0	0	2	3	3	0	0	0	0	1	0	2
HvLWRKY16	0	1	2	0	0	0	0	0	2	3	3	0	0	0	0	1	0	2
HvLWRKY17	0	2	12	3	1	0	0	0	12	4	0	3	2	1	0	0	0	1
HvLWRKY18	0	0	0	0	0	0	0	0	0	0	0	0	0	0	0	0	0	0
HvLWRKY19	0	0	0	0	0	0	0	0	0	0	0	0	0	0	0	0	0	0
HvLWRKY20	2	1	1	3	0	0	0	0	2	2	2	0	0	0	0	1	0	0
HvLWRKY21	0	0	4	3	0	0	0	0	3	2	2	1	0	1	0	1	0	1
HvLWRKY22	0	0	3	0	0	0	0	1	3	8	8	0	0	0	2	0	0	1
HvLWRKY23	0	1	2	1	1	0	0	2	0	2	2	2	0	0	2	0	0	0
HvLWRKY24	0	2	10	0	0	0	0	0	10	7	7	1	1	0	0	1	1	1
HvLWRKY25	0	1	4	0	1	0	0	1	6	1	1	0	1	0	1	0	0	0
HvLWRKY26	0	0	2	1	0	0	0	0	0	2	2	1	0	0	1	1	0	0
HvLWRKY27	0	1	4	0	0	1	0	0	5	4	4	0	0	2	0	0	1	0
HvLWRKY28	0	2	4	2	0	0	0	2	4	5	5	0	0	2	3	0	0	2
HvLWRKY29	1	2	9	4	1	0	1	3	10	4	4	0	0	1	0	0	0	0
HvLWRKY30	0	1	5	0	0	0	0	0	3	5	5	5	0	1	2	0	0	1
HvLWRKY31	0	0	0	0	0	0	0	0	0	1	1	0	0	1	2	0	0	3
HvLWRKY32	0	0	2	1	1	0	0	0	1	7	7	0	0	1	2	0	1	3
HvLWRKY33	0	0	1	0	1	0	0	0	3	2	2	0	0	2	1	0	0	3
HvLWRKY34	0	0	4	2	0	0	0	2	4	0	0	0	0	0	1	0	0	1
HvLWRKY35	0	1	8	1	1	0	0	2	9	7	7	1	0	0	2	0	1	0
HvLWRKY36	0	0	2	0	2	0	2	0	0	0	0	0	0	2	1	0	0	0
HvLWRKY37	0	0	6	1	2	0	0	2	7	5	5	1	0	1	2	0	0	0
HvLWRKY38	0	1	7	0	0	0	0	1	10	6	6	2	0	2	1	0	0	0
HvLWRKY39	0	1	3	1	0	0	0	2	1	2	2	0	0	0	0	2	0	2
HvLWRKY40	0	0	10	0	0	0	0	0	11	3	3	0	1	4	2	0	1	0
HvLWRKY41	0	3	6	0	0	1	2	0	5	7	7	1	0	0	1	1	0	5
HvLWRKY42	0	0	8	0	1	0	0	0	5	4	4	0	0	0	3	0	0	0
HvLWRKY43	0	0	1	1	1	0	1	1	1	2	2	1	0	0	2	0	0	0
HvLWRKY44	0	0	1	0	0	0	0	2	0	3	3	2	0	3	0	1	0	3
HvLWRKY45	1	0	6	0	0	0	1	1	7	4	4	0	0	3	2	0	0	0
HvLWRKY46	0	0	6	1	1	0	0	0	3	4	4	2	2	0	0	0	0	1
HvLWRKY47	0	1	2	1	0	0	1	1	2	4	4	1	0	2	1	0	0	0
HvLWRKY48	0	0	7	0	0	0	0	0	9	5	5	0	0	1	0	0	1	1
HvLWRKY49	0	2	4	1	0	0	0	0	5	0	0	2	0	1	2	0	0	1
HvLWRKY50	0	0	4	0	0	0	0	2	4	2	2	1	0	0	0	0	0	0
HvLWRKY51	0	1	7	3	1	0	1	0	4	4	4	3	0	1	0	0	0	3
HvLWRKY52	0	1	3	1	1	0	1	0	4	5	5	2	0	0	1	0	0	1
HvLWRKY53	0	0	6	0	0	0	1	0	6	8	8	1	0	0	0	1	0	1
HvLWRKY54	0	1	5	0	0	0	1	0	6	1	1	0	0	2	1	0	0	1
HvLWRKY55	0	0	10	0	0	0	0	1	9	5	5	0	0	3	1	0	0	3
HvLWRKY56	0	1	0	0	0	0	0	1	1	3	3	1	2	0	0	1	0	1
HvLWRKY57	0	1	2	0	0	0	0	2	4	3	3	0	0	1	5	1	0	2
HvLWRKY58	0	2	1	1	1	0	0	1	1	1	1	2	0	0	0	0	0	0
HvLWRKY59	0	1	6	3	0	1	0	0	6	4	4	2	0	1	0	0	0	1
HvLWRKY60	0	0	3	0	0	1	0	0	7	5	5	0	1	0	2	0	0	1
HvLWRKY61	0	0	3	2	0	1	0	0	4	8	8	1	0	2	1	0	0	1
HvLWRKY62	1	2	3	1	0	0	1	0	3	1	1	0	0	0	1	0	0	1
HvLWRKY63	0	0	1	0	1	0	0	0	1	3	3	0	1	0	1	0	0	1
HvLWRKY64	0	0	3	0	0	0	0	1	5	3	3	3	0	0	1	0	1	0
HvLWRKY65	1	1	10	0	0	0	0	3	9	5	5	1	0	0	0	0	1	2
HvLWRKY66	0	2	1	1	0	0	0	1	3	0	0	0	0	1	2	0	0	1
HvLWRKY67	0	1	2	0	1	0	0	2	3	2	2	0	0	3	0	0	1	1
HvLWRKY68	0	0	2	0	0	0	0	1	2	8	8	0	1	1	0	1	1	0
HvLWRKY69	0	0	9	0	0	0	0	0	6	5	5	1	0	0	1	0	0	0
HvLWRKY70	0	0	8	0	0	0	0	0	5	6	6	1	0	1	0	0	2	3
HvLWRKY71	0	1	6	1	0	0	0	1	5	2	2	0	0	1	1	1	1	0
HvLWRKY72	0	0	2	3	0	0	0	1	3	2	2	4	0	1	0	1	0	0
HvLWRKY73	0	1	1	0	1	0	0	1	1	6	6	0	0	0	7	0	0	0
HvLWRKY74	0	0	5	0	0	0	1	0	2	3	3	1	0	0	7	1	1	1
HvLWRKY75	1	1	4	1	0	0	1	0	6	7	7	0	1	0	0	2	1	1
HvLWRKY76	0	1	1	0	0	0	1	0	1	6	6	0	1	2	1	1	0	0
HvLWRKY77	0	1	8	1	0	0	0	2	3	11	11	2	0	0	2	1	0	2
HvLWRKY78	0	0	0	0	0	0	0	2	0	2	2	1	0	1	2	1	0	2
HvLWRKY79	0	0	0	1	0	0	1	0	0	5	5	0	1	2	9	0	0	0
HvLWRKY80	1	0	6	0	0	0	1	2	4	0	0	1	2	1	1	0	0	1
HvLWRKY81	1	0	4	1	0	0	0	2	3	3	3	1	0	1	1	0	2	3
HvLWRKY82	0	0	4	0	0	0	0	1	3	3	3	2	0	0	0	0	0	0
HvLWRKY83	0	1	2	2	0	0	0	1	2	1	1	1	0	0	0	1	0	1
HvLWRKY84	0	0	5	0	1	0	0	1	3	5	5	0	0	0	0	0	0	0
HvLWRKY85	0	1	5	2	0	0	0	2	4	4	4	0	0	1	0	0	0	0
HvLWRKY86	0	2	3	0	0	1	0	0	4	1	1	0	0	1	0	2	0	1
HvLWRKY87	0	0	5	1	0	0	0	1	4	1	1	1	0	2	0	0	0	0
HvLWRKY88	0	0	6	5	0	0	0	4	5	1	1	0	0	0	0	1	1	0
HvLWRKY89	0	0	7	1	2	0	0	0	6	5	5	1	0	2	2	1	2	1
HvLWRKY90	0	1	2	1	0	1	0	1	1	1	1	1	0	0	0	0	0	0
HvLWRKY91	0	1	8	0	0	0	0	0	7	6	6	1	0	0	0	0	0	0
HvLWRKY92	0	0	7	3	0	0	0	4	6	8	8	1	0	0	0	0	0	3
HvLWRKY93	0	0	6	1	1	0	0	0	4	9	9	0	0	1	0	0	1	0
HvLWRKY94	1	0	4	0	0	0	0	0	5	5	5	2	0	0	0	0	2	0
HvLWRKY95	1	1	3	0	1	0	0	1	1	1	1	0	0	1	1	0	0	0
HvLWRKY96	0	1	4	0	0	0	0	5	1	1	1	0	1	0	0	0	0	0

## Sheet: TableS5
TableS5. Expression profiles （FPKM values）of HvLWRKYs under cold conditions (cold-sensitive landraces).
Gene Name	CK-1	CK-2	CK-3	21h-1	21h-2	21h-3
HvLWRKY1	0.44478	0.297741	0.461171	0.215591	0.520265	0.145374
HvLWRKY2	0.066274	0.133651	0.193839	0	0	0.053249
HvLWRKY8	1.52677	1.42048	1.39846	2.08205	2.0809	2.2824
HvLWRKY9	37.8679	37.5554	36.9044	30.927	31.8499	35.3201
HvLWRKY10	2.43657	2.22639	1.78844	0.917242	0.491598	0.800677
HvLWRKY12	0	0	0.161383	0	0.100723	0
HvLWRKY13	0	0.038427	0	0	0	0
HvLWRKY14	0.632072	0.902496	0.646418	0.968141	0.700392	0.715556
HvLWRKY15	0	0	0	0.042637	0.041094	0
HvLWRKY16	0	0	0	0	0.051725	0
HvLWRKY18	0.079182	0.426981	0.211535	6.3905	4.78072	5.37108
HvLWRKY20	0.907381	0.320198	0.765394	0.907085	0.516244	0.611317
HvLWRKY23	0.09775	0	0	0.060843	0.222499	0.131719
HvLWRKY24	0.172318	0	0	1.36182	1.09591	1.05425
HvLWRKY25	0.051913	0.243983	0.116376	1.62507	1.04038	2.08383
HvLWRKY26	9.92929	8.96039	7.85695	4.61943	3.1716	3.56398
HvLWRKY27	14.535	14.1245	14.2541	30.6477	30.8076	33.8633
HvLWRKY28	38.9544	37.7812	38.5356	24.2335	22.9438	21.9691
HvLWRKY30	30.9505	37.5328	32.5486	31.9844	28.9965	34.0174
HvLWRKY31	0.022095	0.150669	0.020449	0.065383	0.095716	0.051456
HvLWRKY32	0.812212	0.566392	0.174865	0	0.231869	0.087238
HvLWRKY33	29.0125	32.6281	26.8374	39.8795	46.0018	38.7279
HvLWRKY35	9.24394	12.6135	9.57004	18.6505	18.1395	15.6447
HvLWRKY37	0	0.097847	0.174031	0	0.322113	0.179071
HvLWRKY39	0.546886	0.684171	0.382871	0.182999	0	0.097037
HvLWRKY40	13.5681	15.3126	13.5281	4.31001	5.22228	5.46821
HvLWRKY41	1.71644	1.61086	1.28855	8.26896	8.1998	9.50554
HvLWRKY42	2.06166	1.88617	1.7817	4.52599	3.49082	4.53924
HvLWRKY43	0	0.095982	0.337998	0.112756	0	0
HvLWRKY44	21.1953	24.0464	24.6627	4.60447	4.9018	4.51059
HvLWRKY45	5.2329	5.94614	4.3506	6.87017	7.13264	7.5494
HvLWRKY46	0.186897	0.492149	0.291028	0	0	0
HvLWRKY47	0	0	0.039813	0.191503	0.054383	0.165583
HvLWRKY48	0	0	0	0.146194	0.072268	0.134818
HvLWRKY49	213.95	249.571	217.017	95.6891	100.127	100.798
HvLWRKY55	0	0.170515	0	0	0.06122	0
HvLWRKY56	2.19726	3.06428	2.23224	10.2813	10.5286	9.35956
HvLWRKY57	39.352	45.2389	38.5927	36.4532	36.0171	36.7877
HvLWRKY59	3.16302	4.11699	3.2855	1.57196	1.93674	2.7274
HvLWRKY60	7.51722	6.24206	6.27033	7.05369	5.99443	5.1044
HvLWRKY61	4.9967	3.93947	4.2393	6.7222	7.16572	6.65693
HvLWRKY62	5.38141	5.62259	5.39581	2.72016	2.80083	2.81808
HvLWRKY64	2.97568	2.36557	3.15309	5.69818	6.08722	4.92119
HvLWRKY66	12.2686	11.7605	13.8096	24.2504	22.4279	21.6325
HvLWRKY67	0.226983	0.841413	0.476496	0.055533	0.307777	0.112273
HvLWRKY68	26.4659	27.4026	25.6455	23.993	26.0297	26.5221
HvLWRKY69	0	0.50134	0.059956	0.319153	0.296959	0.092538
HvLWRKY72	0	0	0	0.175801	0.049377	0
HvLWRKY73	0.52675	1.10311	0.799959	0.293192	0.65068	0.322632
HvLWRKY74	3.48914	3.48908	3.1898	7.24342	5.50677	7.62059
HvLWRKY75	0.083393	0	0.188452	0.151692	0.292315	0
HvLWRKY76	1.28215	0.540803	0.539724	0.872311	0.584485	0.741351
HvLWRKY77	0.694986	1.29643	1.4941	8.28925	8.65856	7.77097
HvLWRKY78	22.1688	21.6443	20.7051	17.9039	17.8685	16.9452
HvLWRKY79	2.49328	3.32203	2.61189	0.539835	0.670524	0.994233
HvLWRKY80	2.17775	2.43306	2.13054	8.49718	8.26073	6.92446
HvLWRKY82	0.649179	0.297875	0.422921	0.711794	0.775197	0.532295
HvLWRKY83	0.154238	0.056435	0.32699	0.182048	0	0.371347
HvLWRKY84	0	0	0.108911	0	0	0
HvLWRKY85	8.78388	9.56602	9.92327	35.5804	37.0865	37.8792
HvLWRKY89	0.069365	0.121065	0	0.214689	0.047699	0.176026
HvLWRKY91	8.51011	7.65847	7.28876	7.04502	7.45735	7.07467
HvLWRKY93	0.245729	0.523954	0.297467	0.396335	0.141442	0.622717
HvLWRKY94	0.489628	0.308346	0.297321	2.17735	2.44678	0.980295
HvLWRKY95	6.4347	7.81638	5.99742	3.06834	2.90066	3.35378
HvLWRKY96	0.640378	0.172503	0.316515	0.206372	0.345186	0.091684

## Sheet: TableS6
TableS6. Expression profiles （FPKM values）of HvLWRKYs under cold conditions (cold-tolerant landraces).
Gene Name	CK-1	CK-2	CK-3	21h-1	21h-2	21h-3
HvLWRKY1	0.133316	0.555027	0.394154	4.41012	4.51178	3.96597
HvLWRKY2	0	0	0	0.066704	0	0.06123
HvLWRKY5	0	0.072713	0	0	0	0
HvLWRKY8	1.65015	1.48918	1.38925	3.03204	2.70053	2.60583
HvLWRKY9	50.1636	45.6216	47.5255	70.7817	74.418	76.3394
HvLWRKY10	1.15129	1.19721	1.81899	26.3129	29.8769	30.8086
HvLWRKY11	0	0	0	0.09618	0.18078	0
HvLWRKY12	0.011601	0.053185	0.104859	0	0.119472	0.047542
HvLWRKY13	0	0.037048	0	0	0.030691	0
HvLWRKY14	0.221755	0.359906	0	5.5942	5.64287	5.99139
HvLWRKY15	0	0	0	0.036825	0.081548	0.105481
HvLWRKY16	0	0	0	0.029755	0.120113	0.033559
HvLWRKY17	0	0	0	0.000195	1.6e-05	0.001109
HvLWRKY18	14.7977	13.7805	13.7372	0.360178	0.633684	0.456822
HvLWRKY19	0	0	0.064887	0	0	0
HvLWRKY20	0.239323	0.168982	0	0.523522	0.297693	0.095402
HvLWRKY24	0.020758	0	0.117028	0.173946	0	0.055433
HvLWRKY25	0.075137	0.111811	0.031743	0.288686	0.164778	0.085191
HvLWRKY26	0.98797	0.861827	0.173941	14.6362	15.3897	14.27
HvLWRKY27	35.8681	37.2473	36.9828	30.1848	25.8265	28.773
HvLWRKY28	25.9232	28.3396	26.9101	32.484	31.1103	30.0242
HvLWRKY29	0.950781	0.636797	0.130637	0.746378	0.973184	0.354303
HvLWRKY30	19.6363	18.7017	18.6296	30.2784	30.5046	31.0616
HvLWRKY31	0.034933	0	0.01545	0	0	0.076877
HvLWRKY32	0.076027	0	0	0	0.270216	0.453515
HvLWRKY33	53.2337	52.8319	55.0156	26.6216	28.8554	30.0297
HvLWRKY35	5.67574	5.29085	4.91495	5.252	5.96977	4.98689
HvLWRKY37	0.466499	0.267453	0.104609	4.1165	3.96075	5.11591
HvLWRKY38	0	0	0	0	0.051829	0
HvLWRKY39	0.050533	0.320824	0.109315	0.262097	0.238767	0.582937
HvLWRKY40	9.02147	9.37099	9.33853	21.1553	22.3607	21.068
HvLWRKY41	2.98912	4.19231	2.80016	2.22076	1.75228	1.78893
HvLWRKY42	3.97023	4.20242	3.70233	3.89923	1.75002	2.80849
HvLWRKY43	0.217358	0.225865	0.406716	0	0.160962	0.383871
HvLWRKY44	3.56219	3.06253	2.92056	23.4923	27.7153	25.6472
HvLWRKY45	22.2763	20.3316	20.8946	5.91248	5.35889	5.59257
HvLWRKY46	0	0.08825	0	1.92853	1.58781	2.45137
HvLWRKY47	0.278473	0.224472	0	0.214472	0.205179	0.037435
HvLWRKY49	106.396	107.937	99.112	143.405	150.975	156.471
HvLWRKY53	0.086235	0.182039	0.095125	0.302248	0.17139	0.372399
HvLWRKY54	0	0	0	0.275803	0	0
HvLWRKY55	0.195417	0	0	0.084527	0.127205	0.127829
HvLWRKY56	8.27412	6.64523	7.97297	0.452736	0.859689	1.15381
HvLWRKY57	27.8304	28.7359	24.5679	55.5568	59.626	58.7786
HvLWRKY59	0	0	0	1.09613	0.518411	0.204627
HvLWRKY60	5.01559	5.87327	5.22668	7.19088	6.05717	5.61939
HvLWRKY61	3.01993	3.74348	3.51325	4.86926	5.91233	4.8484
HvLWRKY62	4.20281	4.52879	4.05287	5.63636	5.18754	6.25247
HvLWRKY64	2.96387	3.29106	3.18514	2.86291	2.94737	2.34086
HvLWRKY66	22.2418	22.7383	21.3493	10.987	10.9507	10.3253
HvLWRKY67	0.160886	0.07484	0.207578	0.269838	0.040873	0.052401
HvLWRKY68	22.278	25.5555	25.434	20.1643	18.4647	17.937
HvLWRKY69	0.172982	0.155366	0	0.045464	0.187619	0.13197
HvLWRKY71	0	0	0	1.71936	1.82207	1.37698
HvLWRKY72	0	0.109462	0	0	0.123936	0
HvLWRKY73	0.280243	0.07621	0.226912	6.72678	6.89153	7.21993
HvLWRKY74	10.2721	9.59563	7.19849	15.9669	19.0342	16.8459
HvLWRKY75	0	0	0	0.156078	0	0
HvLWRKY76	0.307032	0.570705	0.707596	0.198893	0.114349	0.137874
HvLWRKY77	1.20921	1.49343	1.64636	2.57451	2.84518	2.79445
HvLWRKY78	14.3839	15.7428	14.8089	18.6888	17.0963	16.9232
HvLWRKY79	2.60365	2.49303	2.9962	3.78716	3.44657	3.3396
HvLWRKY90	0.08	0.026523	0	0	0	0.072183
HvLWRKY91	6.47125	6.18945	6.48945	9.19661	9.25862	8.48281
HvLWRKY93	0.108538	0.325995	0	0.432433	0.615018	0.263878
HvLWRKY94	1.50686	2.26191	1.43771	0.884085	0.574499	0.498512
HvLWRKY95	2.58744	2.13739	2.16499	20.6734	20.0106	21.2349
HvLWRKY96	0	0	0.034923	12.5686	13.6175	14.8103

## Sheet: TableS7
Table S7. Information of primer sequences
Gene ID	Primer sequences	Length/bp
HvLWRKY8-F	GCTACTACAAGTGCTCCT	18
HvLWRKY8-R	GTCGTTCCTCCATCTCTT	18
HvLWRKY10-F	GCAAGAAGTCCGTCAAGA	18
HvLWRKY10-R	ACTGGCGTAGATGGT	15
HvLWRKY56-F	GTGCGACGAGAAGACAAC	18
HvLWRKY56-R	CATCAACGGCAGCAACAT	18
HvLWRKY74-F	AAGTCCATCGGCATCATC	18
HvLWRKY74-R	CGTCTTCCTCTTCTTGTTG	19
Actin-F	AACAGCGACAAGAAGATGA	19
Actin-R	AGGAGTTGATGGAGATGGA	19
